# Supplementary material for: Machine learning-based detection of adventitious microbes in T-cell therapy cultures using long-read sequencing
Source: Microbiol Spectr. 2023 Aug 30;11(5):e01350-23. doi: 10.1128/spectrum.01350-23 (PMC10580871; doi:10.1128/spectrum.01350-23)
Supplement: Table S1. Sample names — A table with all processed samples. [file spectrum.01350-23-s0001.xlsx]

## Sheet: aDNA_all
Table S1. Sample names and parameters.
date	NA	strain	concentration_CFU	batch	duration_h	Flowcell_no	Sample_original	Identifier	Barcode	Total_cycles	Spike_species	Kit	Full-sample-name
20200324	aDNA	PAO1unfiltTCPA	510000000CFU	1	24	4	Unfiltered 1:1 TC/PA	S1B1	barcode01	25	Pseudomonas aeruginosa	RAB204	20200324_aDNA_PAO1unfiltTCPA_510000000CFU_1_24
20200324	aDNA	PAO1unfiltTCPA	10000000CFU	1	24	4	Unfiltered 1:50 TC/PA	S1B1	barcode02	25	Pseudomonas aeruginosa	RAB204	20200324_aDNA_PAO1unfiltTCPA_10000000CFU_1_24
20200324	aDNA	PAO1filtTCPA	510000000CFU	1	24	4	Filtered 1:1 TC/PA	S1B1	barcode03	25	Pseudomonas aeruginosa	RAB204	20200324_aDNA_PAO1filtTCPA_510000000CFU_1_24
20200324	aDNA	PAO1filtTCPA	10000000CFU	1	24	4	Filtered 1:50 TC/PA	S1B1	barcode04	25	Pseudomonas aeruginosa	RAB204	20200324_aDNA_PAO1filtTCPA_10000000CFU_1_24
20200324	aDNA	PAO1unfiltTCPA	510000000CFU	2	24	4	Unfiltered 1:1 TC/PA	S1B1	barcode05	27	Pseudomonas aeruginosa	RAB204	20200324_aDNA_PAO1unfiltTCPA_510000000CFU_2_24
20200324	aDNA	PAO1unfiltTCPA	10000000CFU	2	24	4	Unfiltered 1:50 TC/PA	S1B1	barcode06	27	Pseudomonas aeruginosa	RAB204	20200324_aDNA_PAO1unfiltTCPA_10000000CFU_2_24
20200324	aDNA	PAO1filtTCPA	510000000CFU	2	24	4	Filtered 1:1 TC/PA	S1B1	barcode07	27	Pseudomonas aeruginosa	RAB204	20200324_aDNA_PAO1filtTCPA_510000000CFU_2_24
20200324	aDNA	PAO1filtTCPA	10000000CFU	2	24	4	Filtered 1:50 TC/PA	S1B1	barcode08	27	Pseudomonas aeruginosa	RAB204	20200324_aDNA_PAO1filtTCPA_10000000CFU_2_24
20200403	aDNA	PAO1unfiltTCPA	510000000CFU	3	2	5	Unfiltered 1:1 TC/PA	S2B1	barcode01	36	Pseudomonas aeruginosa	RAB204	20200403_aDNA_PAO1unfiltTCPA_510000000CFU_3_2
20200403	aDNA	PAO1filtTCPA	510000000CFU	3	2	5	Filtered 1:1 TC/PA	S2B1	barcode02	36	Pseudomonas aeruginosa	RAB204	20200403_aDNA_PAO1filtTCPA_510000000CFU_3_2
20200403	aDNA	Unknown1	1000000000CFU	1	24	5	Contaminated_600g	S2B1	barcode07	36	Unknown	RAB204	20200403_aDNA_Unknown1_1000000000CFU_1_24
20200403	aDNA	Unknown2	1000000000CFU	1	24	5	Contaminated_21100g	S2B1	barcode08	36	Unknown	RAB204	20200403_aDNA_Unknown2_1000000000CFU_1_24
20200403	aDNA	PAO1unfiltTCPA	32000000CFU	1	24	5	Unfiltered 1:8 TC/PA	S2B2	barcode01	36	Pseudomonas aeruginosa	RAB204	20200403_aDNA_PAO1unfiltTCPA_32000000CFU_1_24
20200403	aDNA	PAO1filtTCPA	32000000CFU	1	24	5	Filtered 1:8 TC/PA	S2B2	barcode02	36	Pseudomonas aeruginosa	RAB204	20200403_aDNA_PAO1filtTCPA_32000000CFU_1_24
20200403	aDNA	Unknown2	1000000000CFU	2	24	5	Contaminated_21100g	S2B2	barcode08	36	Unknown	RAB204	20200403_aDNA_Unknown2_1000000000CFU_2_24
20200403	aDNA	PAO1unfiltTCPA	50000CFU	1	24	5	Unfiltered 1:5000 TC/PA	S2B2	barcode09	36	Pseudomonas aeruginosa	RAB204	20200403_aDNA_PAO1unfiltTCPA_50000CFU_1_24
20200403	aDNA	PAO1filtTCPA	50000CFU	1	24	5	Filtered 1:5000 TC/PA	S2B2	barcode10	36	Pseudomonas aeruginosa	RAB204	20200403_aDNA_PAO1filtTCPA_50000CFU_1_24
20200403	aDNA	PAO1unfiltTCPA	63500CFU	1	24	5	Unfiltered 1:4000 TC/PA	S2B2	barcode11	36	Pseudomonas aeruginosa	RAB204	20200403_aDNA_PAO1unfiltTCPA_63500CFU_1_24
20200403	aDNA	PAO1filtTCPA	63500CFU	1	24	5	Filtered 1:4000 TC/PA	S2B2	barcode12	36	Pseudomonas aeruginosa	RAB204	20200403_aDNA_PAO1filtTCPA_63500CFU_1_24
20200629	aDNA	PAO1filtTCPA	508000CFU	1	20	6	Filtered 1:500 TC/PA	S3B1	barcode05	29	Pseudomonas aeruginosa	RAB204	20200629_aDNA_PAO1filtTCPA_508000CFU_1_20
20200629	aDNA	PAO1unfiltTCPA	508000CFU	1	20	6	Unfiltered 1:500 TC/PA	S3B1	barcode06	29	Pseudomonas aeruginosa	RAB204	20200629_aDNA_PAO1unfiltTCPA_508000CFU_1_20
20200629	aDNA	PAO1filtTCPA	5080CFU	1	20	6	Filtered 1:50000 TC/PA	S3B1	barcode09	29	Pseudomonas aeruginosa	RAB204	20200629_aDNA_PAO1filtTCPA_5080CFU_1_20
20200629	aDNA	PAO1unfiltTCPA	5080CFU	1	20	6	Unfiltered 1:50000 TC/PA	S3B1	barcode10	29	Pseudomonas aeruginosa	RAB204	20200629_aDNA_PAO1unfiltTCPA_5080CFU_1_20
20200629	aDNA	PAO1filtTCPA	508CFU	1	20	6	Filtered 1:500000 TC/PA	S3B1	barcode11	29	Pseudomonas aeruginosa	RAB204	20200629_aDNA_PAO1filtTCPA_508CFU_1_20
20200629	aDNA	PAO1unfiltTCPA	508CFU	1	20	6	Unfiltered 1:500000 TC/PA	S3B1	barcode12	29	Pseudomonas aeruginosa	RAB204	20200629_aDNA_PAO1unfiltTCPA_508CFU_1_20
20200629	aDNA	PAO1filtTCPA	50800000CFU	1	20	6	Filtered 1:5 TC/PA 2	S3B1	barcode03	29	Pseudomonas aeruginosa	RAB204	20200629_aDNA_PAO1filtTCPA_50800000CFU_1_20
20200629	aDNA	PAO1filtTCPA	5080000CFU	3	24	6	Filtered 1:50 TC/PA 2	S3B2	barcode07	29	Pseudomonas aeruginosa	RAB204	20200629_aDNA_PAO1filtTCPA_5080000CFU_3_24
20200629	aDNA	PAO1unfiltTCPA	508000CFU	2	24	6	Unfiltered 1:500 TC/PA 2	S3B2	barcode08	29	Pseudomonas aeruginosa	RAB204	20200629_aDNA_PAO1unfiltTCPA_508000CFU_2_24
20200629	aDNA	PAO1filtTCPA	508000CFU	2	24	6	Filtered 1:500 TC/PA 2	S3B2	barcode03	29	Pseudomonas aeruginosa	RAB204	20200629_aDNA_PAO1filtTCPA_508000CFU_2_24
20200629	aDNA	PAO1unfiltTCPA	508000CFU	3	24	6	Unfiltered 1:500 TC/PA 2	S3B2	barcode04	29	Pseudomonas aeruginosa	RAB204	20200629_aDNA_PAO1unfiltTCPA_508000CFU_3_24
20200629	aDNA	PAO1filtTCPA	50000CFU	2	24	6	Filtered 1:5000 TC/PA	S3B2	barcode05	29	Pseudomonas aeruginosa	RAB204	20200629_aDNA_PAO1filtTCPA_50000CFU_2_24
20200629	aDNA	PAO1unfiltTCPA	50000CFU	2	24	6	Unfiltered 1:5000 TC/PA	S3B2	barcode06	29	Pseudomonas aeruginosa	RAB204	20200629_aDNA_PAO1unfiltTCPA_50000CFU_2_24
20200701	aDNA	PAO1filtTCPA	50800000CFU	2	18	6	Filtered 1:5 TC/PA 2	S3B3	barcode07	29	Pseudomonas aeruginosa	RAB204	20200701_aDNA_PAO1filtTCPA_50800000CFU_2_18
20200701	aDNA	PAO1unfiltTCPA	50800000CFU	2	18	6	Unfiltered 1:5 TC/PA 2	S3B3	barcode08	29	Pseudomonas aeruginosa	RAB204	20200701_aDNA_PAO1unfiltTCPA_50800000CFU_2_18
20200701	aDNA	PAO1filtTCPA	50800000CFU	3	18	6	Filtered 1:5 TC/PA 2	S3B3	barcode01_16_23	29	Pseudomonas aeruginosa	RAB204	20200701_aDNA_PAO1filtTCPA_50800000CFU_3_18
20200701	aDNA	PAO1unfiltTCPA	50800000CFU	3	18	6	Unfiltered 1:5 TC/PA 2	S3B3	barcode02_16_23	29	Pseudomonas aeruginosa	RAB204	20200701_aDNA_PAO1unfiltTCPA_50800000CFU_3_18
20200701	aDNA	PAO1filtTCPA	5080CFU	2	18	6	Filtered 1:50000 TC/PA	S3B3	barcode05	29	Pseudomonas aeruginosa	RAB204	20200701_aDNA_PAO1filtTCPA_5080CFU_2_18
20200701	aDNA	PAO1unfiltTCPA	5080CFU	2	18	6	Unfiltered 1:50000 TC/PA	S3B3	barcode06	29	Pseudomonas aeruginosa	RAB204	20200701_aDNA_PAO1unfiltTCPA_5080CFU_2_18
20200729	aDNA	PAO1filtTCPA	10CFU	1	24	7	Filtered 1:25000000 TC/PA_1	S4B1	barcode01	29	Pseudomonas aeruginosa	RAB204	20200729_aDNA_PAO1filtTCPA_10CFU_1_24
20200729	aDNA	PAO1filtTCPA	10CFU	2	24	7	Filtered 1:25000000 TC/PA_2	S4B1	barcode02	29	Pseudomonas aeruginosa	RAB204	20200729_aDNA_PAO1filtTCPA_10CFU_2_24
20200729	aDNA	PAO1filtTCPA	10CFU	3	24	7	Filtered 1:25000000 TC/PA_3	S4B1	barcode03	29	Pseudomonas aeruginosa	RAB204	20200729_aDNA_PAO1filtTCPA_10CFU_3_24
20200729	aDNA	PAO1filtTCPA	10CFU	4	24	7	Filtered 1:25000000 TC/PA_4	S4B1	barcode04	29	Pseudomonas aeruginosa	RAB204	20200729_aDNA_PAO1filtTCPA_10CFU_4_24
20200729	aDNA	PAO1filtTCPA	10CFU	5	24	7	Filtered 1:25000000 TC/PA_5	S4B1	barcode05	29	Pseudomonas aeruginosa	RAB204	20200729_aDNA_PAO1filtTCPA_10CFU_5_24
20200729	aDNA	PAO1unfiltTCPA	10CFU	1	24	7	Unfiltered 1:25000000 TC/PA_1	S4B1	barcode06	29	Pseudomonas aeruginosa	RAB204	20200729_aDNA_PAO1unfiltTCPA_10CFU_1_24
20200729	aDNA	PAO1unfiltTCPA	10CFU	2	24	7	Unfiltered 1:25000000 TC/PA_2	S4B1	barcode07	29	Pseudomonas aeruginosa	RAB204	20200729_aDNA_PAO1unfiltTCPA_10CFU_2_24
20200729	aDNA	PAO1unfiltTCPA	10CFU	3	24	7	Unfiltered 1:25000000 TC/PA_3	S4B1	barcode08	29	Pseudomonas aeruginosa	RAB204	20200729_aDNA_PAO1unfiltTCPA_10CFU_3_24
20201013	aDNA	PAO123S	1000000000CFU	1	18	11	PAO1 23S	S7B1	barcode05	27	Pseudomonas aeruginosa	RBK004	20201013_aDNA_PAO123S_1000000000CFU_1_18
20201013	aDNA	PAO1ITS	1000000000CFU	1	18	11	PAO1 ITS	S7B1	barcode06	27	Pseudomonas aeruginosa	RBK004	20201013_aDNA_PAO1ITS_1000000000CFU_1_18
20201013	aDNA	PAO116SITS	1000000000CFU	1	18	11	PAO1 16S ITS	S7B1	barcode07	27	Pseudomonas aeruginosa	RBK004	20201013_aDNA_PAO116SITS_1000000000CFU_1_18
20201013	aDNA	PAO116SITS23S	1000000000CFU	1	18	11	PAO1 16S ITS 23S	S7B1	barcode08	27	Pseudomonas aeruginosa	RBK004	20201013_aDNA_PAO116SITS23S_1000000000CFU_1_18
20201013	aDNA	PAO1filtTCPA23S	500000000CFU	1	18	12	Filtered 1:1 TC/PA 23S	S7B1	barcode09	27	Pseudomonas aeruginosa	RBK004	20201013_aDNA_PAO1filtTCPA23S_500000000CFU_1_18
20201013	aDNA	PAO1filtTCPAITS	500000000CFU	1	18	12	Filtered 1:1 TC/PA ITS	S7B1	barcode10	27	Pseudomonas aeruginosa	RBK004	20201013_aDNA_PAO1filtTCPAITS_500000000CFU_1_18
20201013	aDNA	PAO1filtTCPA16SITS	500000000CFU	1	18	12	Filtered 1:1 TC/PA 16S ITS	S7B1	barcode11	27	Pseudomonas aeruginosa	RBK004	20201013_aDNA_PAO1filtTCPA16SITS_500000000CFU_1_18
20201013	aDNA	PAO1filtTCPA16SITS23S	500000000CFU	1	18	12	Filtered 1:1 TC/PA 16S ITS 23S	S7B1	barcode12	27	Pseudomonas aeruginosa	RBK004	20201013_aDNA_PAO1filtTCPA16SITS23S_500000000CFU_1_18
20201013	aDNA	PAO123S	1000000000CFU	2	15	11	PAO1 23S	S7B2	barcode01	27	Pseudomonas aeruginosa	RBK004	20201013_aDNA_PAO123S_1000000000CFU_2_15
20201014	aDNA	PAO116SITS12S	1000000000CFU	2	15	11	PAO1 16S ITS 23S	S7B3	barcode01	27	Pseudomonas aeruginosa	RBK004	20201014_aDNA_PAO116SITS12S_1000000000CFU_2_15
20201103	aDNA	PAO1unfiltTCPA	508000CFU	3	12	15	Unfiltered 1:500 TC/PA 2 16S ITS 23S	S7B4	barcode01	36	Pseudomonas aeruginosa	RBK004	20201103_aDNA_PAO1unfiltTCPA_508000CFU_3_12
20201103	aDNA	PAO1unfiltTCPA	50000CFU	3	12	15	Unfiltered 1:5000 TC/PA 2 16S ITS 23S	S7B4	barcode02	36	Pseudomonas aeruginosa	RBK004	20201103_aDNA_PAO1unfiltTCPA_50000CFU_3_12
20201103	aDNA	PAO1unfiltTCPA	5080CFU	3	12	15	Unfiltered 1:50000 TC/PA	S7B4	barcode03	36	Pseudomonas aeruginosa	RBK004	20201103_aDNA_PAO1unfiltTCPA_5080CFU_3_12
20201103	aDNA	PAO1unfiltTCPA	508CFU	4	12	15	Unfiltered 1:500000 TC/PA 2 16S ITS 23S	S7B4	barcode04	36	Pseudomonas aeruginosa	RBK004	20201103_aDNA_PAO1unfiltTCPA_508CFU_4_12
20201103	aDNA	PAO1unfiltTCPA	508CFU	1	12	15	Unfiltered 1:500000 TC/PA 2 16S ITS 23S	S7B4	barcode05	29	Pseudomonas aeruginosa	RBK004	20201103_aDNA_PAO1unfiltTCPA_508CFU_1_12
20201103	aDNA	PAO1unfiltTCPA	5080CFU	4	12	15	Unfiltered 1:50000 TC/PA	S7B4	barcode06	29	Pseudomonas aeruginosa	RBK004	20201103_aDNA_PAO1unfiltTCPA_5080CFU_4_12
20201103	aDNA	PAO1unfiltTCPA	50000CFU	4	12	15	Unfiltered 1:5000 TC/PA 2 16S ITS 23S	S7B4	barcode07	29	Pseudomonas aeruginosa	RBK004	20201103_aDNA_PAO1unfiltTCPA_50000CFU_4_12
20201103	aDNA	PAO1unfiltTCPA	508000CFU	4	12	15	Unfiltered 1:500 TC/PA 2 16S ITS 23S	S7B4	barcode08	29	Pseudomonas aeruginosa	RBK004	20201103_aDNA_PAO1unfiltTCPA_508000CFU_4_12
20201104	aDNA	PAO1unfiltTCPA	508000CFU	6	12	15	Unfiltered 1:500 TC/PA 2 16S ITS 23S	S7B5	barcode05	27	Pseudomonas aeruginosa	RBK004	20201104_aDNA_PAO1unfiltTCPA_508000CFU_6_12
20201104	aDNA	PAO1unfiltTCPA	50000CFU	5	12	15	Unfiltered 1:5000 TC/PA 2 16S ITS 23S	S7B5	barcode06	27	Pseudomonas aeruginosa	RBK004	20201104_aDNA_PAO1unfiltTCPA_50000CFU_5_12
20201104	aDNA	PAO1unfiltTCPA	5080CFU	5	12	15	Unfiltered 1:50000 TC/PA	S7B5	barcode07	27	Pseudomonas aeruginosa	RBK004	20201104_aDNA_PAO1unfiltTCPA_5080CFU_5_12
20201104	aDNA	PAO1unfiltTCPA	508CFU	2	12	15	Unfiltered 1:500000 TC/PA 2 16S ITS 23S	S7B5	barcode08	27	Pseudomonas aeruginosa	RBK004	20201104_aDNA_PAO1unfiltTCPA_508CFU_2_12
20201104	aDNA	PAO1unfiltTCPA	508CFU	3	12	15	Unfiltered 1:500000 TC/PA 2 16S ITS 23S	S7B5	barcode09	25	Pseudomonas aeruginosa	RBK004	20201104_aDNA_PAO1unfiltTCPA_508CFU_3_12
20201104	aDNA	PAO1unfiltTCPA	5080CFU	6	12	15	Unfiltered 1:50000 TC/PA	S7B5	barcode10	25	Pseudomonas aeruginosa	RBK004	20201104_aDNA_PAO1unfiltTCPA_5080CFU_6_12
20201104	aDNA	PAO1unfiltTCPA	50000CFU	6	12	15	Unfiltered 1:5000 TC/PA 2 16S ITS 23S	S7B5	barcode11	25	Pseudomonas aeruginosa	RBK004	20201104_aDNA_PAO1unfiltTCPA_50000CFU_6_12
20201104	aDNA	PAO1unfiltTCPA	508000CFU	5	12	15	Unfiltered 1:500 TC/PA 2 16S ITS 23S	S7B5	barcode12	25	Pseudomonas aeruginosa	RBK004	20201104_aDNA_PAO1unfiltTCPA_508000CFU_5_12
20200729	aDNA	PAO1filtTCPA	10CFU	6	12	17	Filtered 1:25000000 TC/PA_1 16S ITS 23S	S7B6	barcode01	29	Pseudomonas aeruginosa	RBK004	20200729_aDNA_PAO1filtTCPA_10CFU_6_12
20200729	aDNA	PAO1filtTCPA	10CFU	7	12	17	Filtered 1:25000000 TC/PA_2 16S ITS 23S	S7B6	barcode02	29	Pseudomonas aeruginosa	RBK004	20200729_aDNA_PAO1filtTCPA_10CFU_7_12
20200729	aDNA	PAO1filtTCPA	10CFU	8	12	17	Filtered 1:25000000 TC/PA_4 16S ITS 23S	S7B6	barcode03	29	Pseudomonas aeruginosa	RBK004	20200729_aDNA_PAO1filtTCPA_10CFU_8_12
20200729	aDNA	PAO1unfiltTCPA	10CFU	4	12	17	Unfiltered 1:25000000 TC/PA_3 16S ITS 23S	S7B6	barcode04	29	Pseudomonas aeruginosa	RBK004	20200729_aDNA_PAO1unfiltTCPA_10CFU_4_12
20201103	aDNA	PAO1	10000000000CFU	1	12	13	PAO1 undiluted	S4B2	barcode01	27	Pseudomonas aeruginosa	RAB204	20201103_aDNA_PAO1_10000000000CFU_1_12
20201103	aDNA	PAO1	10000000000CFU	2	12	13	PAO1 0.1 OD	S4B2	barcode02	27	Pseudomonas aeruginosa	RAB204	20201103_aDNA_PAO1_10000000000CFU_2_12
20201103	aDNA	PAO1	10000000000CFU	3	12	13	PAO1 10000000000 CFU	S4B2	barcode03	27	Pseudomonas aeruginosa	RAB204	20201103_aDNA_PAO1_10000000000CFU_3_12
20201103	aDNA	PAO1	100000000CFU	1	12	13	PAO1 100000000 CFU	S4B2	barcode04	27	Pseudomonas aeruginosa	RAB204	20201103_aDNA_PAO1_100000000CFU_1_12
20201103	aDNA	PAO1	1000000CFU	1	12	13	PAO1 1000000 CFU	S4B2	barcode05	27	Pseudomonas aeruginosa	RAB204	20201103_aDNA_PAO1_1000000CFU_1_12
20201103	aDNA	PAO1	300000CFU	1	12	13	PAO1 300000 CFU	S4B2	barcode06	27	Pseudomonas aeruginosa	RAB204	20201103_aDNA_PAO1_300000CFU_1_12
20210628	aDNA	PlainMedia16S	0CFU	79	12	23	guppy-demux	S7B9	barcode01	29	Unknown	RAB204	20210628_aDNA_PlainMedia16S_0CFU_79_12
20210628	aDNA	TCell16S	0CFU	79	12	23	guppy-demux	S7B9	barcode02	29	Unknown	RAB204	20210628_aDNA_TCell16S_0CFU_79_12
20210628	aDNA	CellfreeMedia16S	0CFU	79	12	23	guppy-demux	S7B9	barcode03	29	Unknown	RAB204	20210628_aDNA_CellfreeMedia16S_0CFU_79_12
20210628	aDNA	TCPAEC16S	1000CFU	79	12	23	guppy-demux	S7B9	barcode04	29	Pseudomonas aeruginosa, Escherichia coli	RAB204	20210628_aDNA_TCPAEC16S_1000CFU_79_12
20210628	aDNA	Pacnes16S	1000CFU	79	12	23	guppy-demux	S7B9	barcode05	29	Cutibacterium acnes	RAB204	20210628_aDNA_Pacnes16S_1000CFU_79_12
20210628	aDNA	TCPacnes16S	1000CFU	79	12	23	guppy-demux	S7B9	barcode06	29	Cutibacterium acnes	RAB204	20210628_aDNA_TCPacnes16S_1000CFU_79_12
20210628	aDNA	PlainMedia	0CFU	79	12	23	guppy-demux	S7B10	barcode05	0	Unknown	RBK004
20210628	aDNA	TCell	0CFU	79	12	23	guppy-demux	S7B10	barcode03	0	Unknown	RBK004
20210628	aDNA	CellfreeMedia	0CFU	79	12	23	guppy-demux	S7B10	barcode06	0	Unknown	RBK004
20210628	aDNA	TCPAEC	1000CFU	79	12	23	guppy-demux	S7B10	barcode04	0	Pseudomonas aeruginosa, Escherichia coli	RBK004
20210628	aDNA	Pacnes	1000CFU	79	12	23	guppy-demux	S7B10	barcode02	0	Cutibacterium acnes	RBK004
20210628	aDNA	TCPacnes	1000CFU	79	12	23	guppy-demux	S7B10	barcode01	0	Cutibacterium acnes	RBK004
20210726	aDNA	PlainMedia16S	0CFU	80	24	24	guppy-demux	S8B0	barcode05	29	Unknown	RAB204	20210726_aDNA_PlainMedia16S_0CFU_80_24
20210726	aDNA	TCell16S	0CFU	80	24	24	guppy-demux	S8B0	barcode06	29	Unknown	RAB204	20210726_aDNA_TCell16S_0CFU_80_24
20210726	aDNA	CellfreeMedia16S	0CFU	80	24	24	guppy-demux	S8B0	barcode03	29	Unknown	RAB204	20210726_aDNA_CellfreeMedia16S_0CFU_80_24
20210726	aDNA	TCPAEC16S	1000CFU	80	24	24	guppy-demux	S8B0	barcode04	29	Pseudomonas aeruginosa, Escherichia coli	RAB204	20210726_aDNA_TCPAEC16S_1000CFU_80_24
20210726	aDNA	Cacnes16S	1000CFU	80	24	24	guppy-demux	S8B0	barcode01	29	Cutibacterium acnes	RAB204	20210726_aDNA_Cacnes16S_1000CFU_80_24
20210726	aDNA	TCCacnes16S	1000CFU	80	24	24	guppy-demux	S8B0	barcode02	29	Cutibacterium acnes	RAB204	20210726_aDNA_TCCacnes16S_1000CFU_80_24
20210726	DNA	PB-TCell	0CFU	81	24	23	guppy-demux	S8B1	barcode01	0	Unknown	RBK004
20210726	DNA	PB-TCellEC	1000CFU	81	24	23	guppy-demux	S8B1	barcode02	0	Escherichia coli	RBK004
20210726	DNA	PS-TCell	0CFU	81	24	23	guppy-demux	S8B1	barcode03	0	Unknown	RBK004
20210726	DNA	PS-TCellEC	1000CFU	81	24	23	guppy-demux	S8B1	barcode04	0	Escherichia coli	RBK004
20210727	aDNA	PB-TCell16S	0CFU	82	18	26	guppy-demux	S8B2	barcode01	29	Unknown	RAB204	20210727_aDNA_PB-TCell16S_0CFU_82_18
20210727	aDNA	PB-TCellEC16S	1000CFU	82	18	26	guppy-demux	S8B2	barcode02	29	Escherichia coli	RAB204	20210727_aDNA_PB-TCellEC16S_1000CFU_82_18
20210727	aDNA	PS-TCell16S	0CFU	82	18	26	guppy-demux	S8B2	barcode03	29	Unknown	RAB204	20210727_aDNA_PS-TCell16S_0CFU_82_18
20210727	aDNA	PS-TCellEC16S	1000CFU	82	18	26	guppy-demux	S8B2	barcode04	29	Escherichia coli	RAB204	20210727_aDNA_PS-TCellEC16S_1000CFU_82_18
20210726	aDNA	PlainMedia16S	0CFU	80	24	24	guppy-demux	S8B0	barcode10	29	Unknown	RAB204	20210726_aDNA_PlainMedia16S_0CFU_80_24
20210726	aDNA	TCellKleb16S	1000CFU	80	24	24	guppy-demux	S8B0	barcode12	29	Klebsiella pneumoniae	RAB204	20210726_aDNA_TCellKleb16S_1000CFU_80_24
20210726	aDNA	CellfreeMedia16S	0CFU	80	24	24	guppy-demux	S8B0	barcode11	29	Unknown	RAB204	20210726_aDNA_CellfreeMedia16S_0CFU_80_24
20210726	aDNA	TCPAEC16S	1000CFU	80	24	24	guppy-demux	S8B0	barcode09	29	Pseudomonas aeruginosa, Escherichia coli	RAB204	20210726_aDNA_TCPAEC16S_1000CFU_80_24
20210726	aDNA	Cacnes16S	1000CFU	80	24	24	guppy-demux	S8B0	barcode07	29	Cutibacterium acnes	RAB204	20210726_aDNA_Cacnes16S_1000CFU_80_24
20210726	aDNA	TCCacnes16S	1000CFU	80	24	24	guppy-demux	S8B0	barcode08	29	Cutibacterium acnes	RAB204	20210726_aDNA_TCCacnes16S_1000CFU_80_24
20210726	DNA	PlainMedia	0CFU	81	24	23	guppy-demux	S8B1	barcode06	0	Unknown	RBK004
20210726	DNA	TCellKleb	1000CFU	81	24	23	guppy-demux	S8B1	barcode08	0	Klebsiella pneumoniae	RBK004
20210726	DNA	CellfreeMedia	0CFU	81	24	23	guppy-demux	S8B1	barcode05	0	Unknown	RBK004
20210726	DNA	TCPAEC	1000CFU	81	24	23	guppy-demux	S8B1	barcode07	0	Pseudomonas aeruginosa, Escherichia coli	RBK004
20210726	DNA	Cacnes	1000CFU	81	24	23	guppy-demux	S8B1	barcode09	0	Cutibacterium acnes	RBK004
20210726	DNA	TCCacnes	1000CFU	81	24	23	guppy-demux	S8B1	barcode10	0	Cutibacterium acnes	RBK004
20210727	DNA	PB-TCell	0CFU	83	18	25	guppy-demux	S8B3	barcode01	0	Unknown	RBK004
20210727	DNA	PB-TCellEC	1000CFU	83	18	25	guppy-demux	S8B3	barcode02	0	Escherichia coli	RBK004
20210727	DNA	PS-TCell	0CFU	83	18	25	guppy-demux	S8B3	barcode03	0	Unknown	RBK004
20210727	DNA	PS-TCellEC	1000CFU	83	18	25	guppy-demux	S8B3	barcode04	0	Escherichia coli	RBK004
20210727	DNA	PlainMedia	0CFU	83	18	25	guppy-demux	S8B3	barcode06	0	Unknown	RBK004
20210727	DNA	TCellKleb	1000CFU	83	18	25	guppy-demux	S8B3	barcode08	0	Klebsiella pneumoniae	RBK004
20210727	DNA	CellfreeMedia	0CFU	83	18	25	guppy-demux	S8B3	barcode05	0	Unknown	RBK004
20210727	DNA	TCPAEC	1000CFU	83	18	25	guppy-demux	S8B3	barcode07	0	Pseudomonas aeruginosa, Escherichia coli	RBK004
20210727	DNA	Cacnes	1000CFU	83	18	25	guppy-demux	S8B3	barcode09	0	Cutibacterium acnes	RBK004
20210727	DNA	TCCacnes	1000CFU	83	18	25	guppy-demux	S8B3	barcode10	0	Cutibacterium acnes	RBK004
20211020	DNA	Klebpneu-zymo	10CFU	84	18	28	guppy-demux	S8B4	barcode01	0	Klebsiella pneumoniae	RBK004
20211020	DNA	Klebpneu-zymo	100CFU	84	18	28	guppy-demux	S8B4	barcode02	0	Klebsiella pneumoniae	RBK004
20211020	DNA	Klebpneu-zymo	1000CFU	84	18	28	guppy-demux	S8B4	barcode03	0	Klebsiella pneumoniae	RBK004
20211020	DNA	Klebpneu-zymo	10000CFU	84	18	28	guppy-demux	S8B4	barcode04	0	Klebsiella pneumoniae	RBK004
20211020	DNA	Klebpneu-no-zymo	10CFU	84	18	28	guppy-demux	S8B4	barcode05	0	Klebsiella pneumoniae	RBK004
20211020	DNA	Klebpneu-no-zymo	100CFU	84	18	28	guppy-demux	S8B4	barcode06	0	Klebsiella pneumoniae	RBK004
20211020	DNA	Klebpneu-no-zymo	1000CFU	84	18	28	guppy-demux	S8B4	barcode07	0	Klebsiella pneumoniae	RBK004
20211020	DNA	Klebpneu-no-zymo	10000CFU	84	18	28	guppy-demux	S8B4	barcode08	0	Klebsiella pneumoniae	RBK004
20211020	DNA	TCKlebpneu-zymo	10CFU	86	18	27	guppy-demux	S8B6	barcode01	0	Klebsiella pneumoniae	RBK004
20211020	DNA	TCKlebpneu-zymo	100CFU	86	18	27	guppy-demux	S8B6	barcode02	0	Klebsiella pneumoniae	RBK004
20211020	DNA	TCKlebpneu-zymo	1000CFU	86	18	27	guppy-demux	S8B6	barcode03	0	Klebsiella pneumoniae	RBK004
20211020	DNA	TCKlebpneu-zymo	10000CFU	86	18	27	guppy-demux	S8B6	barcode04	0	Klebsiella pneumoniae	RBK004
20211020	DNA	TCKlebpneu-no-zymo	10CFU	86	18	27	guppy-demux	S8B6	barcode05	0	Klebsiella pneumoniae	RBK004
20211020	DNA	TCKlebpneu-no-zymo	100CFU	86	18	27	guppy-demux	S8B6	barcode06	0	Klebsiella pneumoniae	RBK004
20211020	DNA	TCKlebpneu-no-zymo	1000CFU	86	18	27	guppy-demux	S8B6	barcode07	0	Klebsiella pneumoniae	RBK004
20211020	DNA	TCKlebpneu-no-zymo	10000CFU	86	18	27	guppy-demux	S8B6	barcode08	0	Klebsiella pneumoniae	RBK004
20211021	aDNA	Klebpneu-zymo-16S	10CFU	89	18	27	guppy-demux	S8B9	barcode01	29	Klebsiella pneumoniae	RAB204	20211021_aDNA_Klebpneu-zymo-16S_10CFU_89_18
20211021	aDNA	Klebpneu-zymo-16S	100CFU	89	18	27	guppy-demux	S8B9	barcode02	29	Klebsiella pneumoniae	RAB204	20211021_aDNA_Klebpneu-zymo-16S_100CFU_89_18
20211021	aDNA	Klebpneu-zymo-16S	1000CFU	89	18	27	guppy-demux	S8B9	barcode03	29	Klebsiella pneumoniae	RAB204	20211021_aDNA_Klebpneu-zymo-16S_1000CFU_89_18
20211021	aDNA	Klebpneu-zymo-16S	10000CFU	89	18	27	guppy-demux	S8B9	barcode04	29	Klebsiella pneumoniae	RAB204	20211021_aDNA_Klebpneu-zymo-16S_10000CFU_89_18
20211021	aDNA	Klebpneu-no-zymo-16S	10CFU	810	18	28	guppy-demux	S8B10	barcode01	29	Klebsiella pneumoniae	RAB204	20211021_aDNA_Klebpneu-no-zymo-16S_10CFU_810_18
20211021	aDNA	Klebpneu-no-zymo-16S	100CFU	810	18	28	guppy-demux	S8B10	barcode02	29	Klebsiella pneumoniae	RAB204	20211021_aDNA_Klebpneu-no-zymo-16S_100CFU_810_18
20211021	aDNA	Klebpneu-no-zymo-16S	1000CFU	810	18	28	guppy-demux	S8B10	barcode03	29	Klebsiella pneumoniae	RAB204	20211021_aDNA_Klebpneu-no-zymo-16S_1000CFU_810_18
20211021	aDNA	Klebpneu-no-zymo-16S	10000CFU	810	18	28	guppy-demux	S8B10	barcode04	29	Klebsiella pneumoniae	RAB204	20211021_aDNA_Klebpneu-no-zymo-16S_10000CFU_810_18
20211021	aDNA	TCKlebpneu-zymo-16S	10CFU	89	18	27	guppy-demux	S8B9	barcode08	29	Klebsiella pneumoniae	RAB204	20211021_aDNA_TCKlebpneu-zymo-16S_10CFU_89_18
20211021	aDNA	TCKlebpneu-zymo-16S	100CFU	89	18	27	guppy-demux	S8B9	barcode09	29	Klebsiella pneumoniae	RAB204	20211021_aDNA_TCKlebpneu-zymo-16S_100CFU_89_18
20211021	aDNA	TCKlebpneu-zymo-16S	1000CFU	89	18	27	guppy-demux	S8B9	barcode10	29	Klebsiella pneumoniae	RAB204	20211021_aDNA_TCKlebpneu-zymo-16S_1000CFU_89_18
20211021	aDNA	TCKlebpneu-zymo-16S	10000CFU	89	18	27	guppy-demux	S8B9	barcode11	29	Klebsiella pneumoniae	RAB204	20211021_aDNA_TCKlebpneu-zymo-16S_10000CFU_89_18
20211021	aDNA	TCKlebpneu-no-zymo-16S	10CFU	810	18	28	guppy-demux	S8B10	barcode06	29	Klebsiella pneumoniae	RAB204	20211021_aDNA_TCKlebpneu-no-zymo-16S_10CFU_810_18
20211021	aDNA	TCKlebpneu-no-zymo-16S	100CFU	810	18	28	guppy-demux	S8B10	barcode07	29	Klebsiella pneumoniae	RAB204	20211021_aDNA_TCKlebpneu-no-zymo-16S_100CFU_810_18
20211021	aDNA	TCKlebpneu-no-zymo-16S	1000CFU	810	18	28	guppy-demux	S8B10	barcode08	29	Klebsiella pneumoniae	RAB204	20211021_aDNA_TCKlebpneu-no-zymo-16S_1000CFU_810_18
20211021	aDNA	TCKlebpneu-no-zymo-16S	10000CFU	810	18	28	guppy-demux	S8B10	barcode09	29	Klebsiella pneumoniae	RAB204	20211021_aDNA_TCKlebpneu-no-zymo-16S_10000CFU_810_18
20220221	DNA	CellfreeMedia-1	0CFU	816	18	33	guppy-demux	S8B16	barcode05	0	Unknown	RBK004
20220221	DNA	CellfreeMedia-2	0CFU	816	18	33	guppy-demux	S8B16	barcode06	0	Unknown	RBK004
20220221	DNA	CellfreeMedia-3	0CFU	816	18	33	guppy-demux	S8B16	barcode09	0	Unknown	RBK004
20220221	DNA	TC-G-REX-CD19-1	0CFU	817	18	34	guppy-demux	S8B17	barcode10	0	Unknown	RBK004
20220221	DNA	TC-G-REX-CD19-2	0CFU	817	18	34	guppy-demux	S8B17	barcode11	0	Unknown	RBK004
20220221	DNA	TC-Well-Plate-CD19	0CFU	817	18	34	guppy-demux	S8B17	barcode12	0	Unknown	RBK004
20220221	aDNA	CellfreeMedia-1-16S	0CFU	815	18	31	guppy-demux	S8B15	barcode04	29	Unknown	RAB204	20220221_aDNA_CellfreeMedia-1-16S_0CFU_815_18
20220221	aDNA	CellfreeMedia-2-16S	0CFU	815	18	31	guppy-demux	S8B15	barcode05	29	Unknown	RAB204	20220221_aDNA_CellfreeMedia-2-16S_0CFU_815_18
20220221	aDNA	CellfreeMedia-3-16S	0CFU	815	18	31	guppy-demux	S8B15	barcode06	29	Unknown	RAB204	20220221_aDNA_CellfreeMedia-3-16S_0CFU_815_18
20220221	aDNA	PlainMedia-1-16S	0CFU	815	18	31	guppy-demux	S8B15	barcode01	29	Unknown	RAB204	20220221_aDNA_PlainMedia-1-16S_0CFU_815_18
20220221	aDNA	PlainMedia-2-16S	0CFU	815	18	31	guppy-demux	S8B15	barcode02	29	Unknown	RAB204	20220221_aDNA_PlainMedia-2-16S_0CFU_815_18
20220221	aDNA	PlainMedia-3-16S	0CFU	815	18	31	guppy-demux	S8B15	barcode03	29	Unknown	RAB204	20220221_aDNA_PlainMedia-3-16S_0CFU_815_18
20220221	aDNA	TC-G-REX-CD19-1-16S	0CFU	815	18	31	guppy-demux	S8B15	barcode07	29	Unknown	RAB204	20220221_aDNA_TC-G-REX-CD19-1-16S_0CFU_815_18
20220221	aDNA	TC-G-REX-CD19-2-16S	0CFU	815	18	31	guppy-demux	S8B15	barcode09	29	Unknown	RAB204	20220221_aDNA_TC-G-REX-CD19-2-16S_0CFU_815_18
20220221	aDNA	TC-Well-Plate-CD19-16S	0CFU	815	18	31	guppy-demux	S8B15	barcode08	29	Unknown	RAB204	20220221_aDNA_TC-Well-Plate-CD19-16S_0CFU_815_18
20220322	aDNA	Cacnes-1-16S	500CFU	818	18	34	guppy-demux	S8B18	barcode01	29	Cutibacterium acnes	RAB204	20220322_aDNA_Cacnes-1-16S_500CFU_818_18
20220322	aDNA	Cacnes-2-16S	500CFU	818	18	34	guppy-demux	S8B18	barcode02	29	Cutibacterium acnes	RAB204	20220322_aDNA_Cacnes-2-16S_500CFU_818_18
20220322	aDNA	Cacnes-3-16S	500CFU	818	18	34	guppy-demux	S8B18	barcode03	29	Cutibacterium acnes	RAB204	20220322_aDNA_Cacnes-3-16S_500CFU_818_18
20220322	aDNA	Cacnes-1-16S	5000CFU	818	18	34	guppy-demux	S8B18	barcode04	29	Cutibacterium acnes	RAB204	20220322_aDNA_Cacnes-1-16S_5000CFU_818_18
20220322	aDNA	Cacnes-2-16S	5000CFU	818	18	34	guppy-demux	S8B18	barcode05	29	Cutibacterium acnes	RAB204	20220322_aDNA_Cacnes-2-16S_5000CFU_818_18
20220322	aDNA	Cacnes-3-16S	5000CFU	818	18	34	guppy-demux	S8B18	barcode06	29	Cutibacterium acnes	RAB204	20220322_aDNA_Cacnes-3-16S_5000CFU_818_18
20220322	aDNA	TC-Cacnes-1-16S	500CFU	818	18	34	guppy-demux	S8B18	barcode07	29	Cutibacterium acnes	RAB204	20220322_aDNA_TC-Cacnes-1-16S_500CFU_818_18
20220322	aDNA	TC-Cacnes-2-16S	500CFU	818	18	34	guppy-demux	S8B18	barcode08	29	Cutibacterium acnes	RAB204	20220322_aDNA_TC-Cacnes-2-16S_500CFU_818_18
20220322	aDNA	TC-Cacnes-3-16S	500CFU	818	18	34	guppy-demux	S8B18	barcode09	29	Cutibacterium acnes	RAB204	20220322_aDNA_TC-Cacnes-3-16S_500CFU_818_18
20220322	aDNA	TC-Cacnes-1-16S	5000CFU	818	18	34	guppy-demux	S8B18	barcode10	29	Cutibacterium acnes	RAB204	20220322_aDNA_TC-Cacnes-1-16S_5000CFU_818_18
20220322	aDNA	TC-Cacnes-2-16S	5000CFU	818	18	34	guppy-demux	S8B18	barcode11	29	Cutibacterium acnes	RAB204	20220322_aDNA_TC-Cacnes-2-16S_5000CFU_818_18
20220322	aDNA	TC-Cacnes-3-16S	5000CFU	818	18	34	guppy-demux	S8B18	barcode12	29	Cutibacterium acnes	RAB204	20220322_aDNA_TC-Cacnes-3-16S_5000CFU_818_18
20220322	aDNA	Saureus-1-16S	10CFU	819	18	33	guppy-demux	S8B19	barcode01	29	Staphylococcus aureus	RAB204	20220322_aDNA_Saureus-1-16S_10CFU_819_18
20220322	aDNA	Saureus-2-16S	10CFU	819	18	33	guppy-demux	S8B19	barcode02	29	Staphylococcus aureus	RAB204	20220322_aDNA_Saureus-2-16S_10CFU_819_18
20220322	aDNA	Saureus-3-16S	10CFU	819	18	33	guppy-demux	S8B19	barcode03	29	Staphylococcus aureus	RAB204	20220322_aDNA_Saureus-3-16S_10CFU_819_18
20220322	aDNA	Saureus-1-16S	100CFU	819	18	33	guppy-demux	S8B19	barcode04	29	Staphylococcus aureus	RAB204	20220322_aDNA_Saureus-1-16S_100CFU_819_18
20220322	aDNA	Saureus-2-16S	100CFU	819	18	33	guppy-demux	S8B19	barcode05	29	Staphylococcus aureus	RAB204	20220322_aDNA_Saureus-2-16S_100CFU_819_18
20220322	aDNA	Saureus-3-16S	100CFU	819	18	33	guppy-demux	S8B19	barcode06	29	Staphylococcus aureus	RAB204	20220322_aDNA_Saureus-3-16S_100CFU_819_18
20220322	aDNA	TC-Saureus-1-16S	10CFU	819	18	33	guppy-demux	S8B19	barcode07	29	Staphylococcus aureus	RAB204	20220322_aDNA_TC-Saureus-1-16S_10CFU_819_18
20220322	aDNA	TC-Saureus-2-16S	10CFU	819	18	33	guppy-demux	S8B19	barcode08	29	Staphylococcus aureus	RAB204	20220322_aDNA_TC-Saureus-2-16S_10CFU_819_18
20220322	aDNA	TC-Saureus-3-16S	10CFU	819	18	33	guppy-demux	S8B19	barcode09	29	Staphylococcus aureus	RAB204	20220322_aDNA_TC-Saureus-3-16S_10CFU_819_18
20220322	aDNA	TC-Saureus-1-16S	100CFU	819	18	33	guppy-demux	S8B19	barcode10	29	Staphylococcus aureus	RAB204	20220322_aDNA_TC-Saureus-1-16S_100CFU_819_18
20220322	aDNA	TC-Saureus-2-16S	100CFU	819	18	33	guppy-demux	S8B19	barcode11	29	Staphylococcus aureus	RAB204	20220322_aDNA_TC-Saureus-2-16S_100CFU_819_18
20220322	aDNA	TC-Saureus-3-16S	100CFU	819	18	33	guppy-demux	S8B19	barcode12	29	Staphylococcus aureus	RAB204	20220322_aDNA_TC-Saureus-3-16S_100CFU_819_18
20220323	DNA	Cacnes-1	500CFU	820	18	35	guppy-demux	S8B20	barcode01	0	Cutibacterium acnes	RBK004
20220323	DNA	Cacnes-2	500CFU	820	18	35	guppy-demux	S8B20	barcode02	0	Cutibacterium acnes	RBK004
20220323	DNA	Cacnes-3	500CFU	820	18	35	guppy-demux	S8B20	barcode03	0	Cutibacterium acnes	RBK004
20220323	DNA	Cacnes-1	5000CFU	820	18	35	guppy-demux	S8B20	barcode04	0	Cutibacterium acnes	RBK004
20220323	DNA	Cacnes-2	5000CFU	820	18	35	guppy-demux	S8B20	barcode05	0	Cutibacterium acnes	RBK004
20220323	DNA	Cacnes-3	5000CFU	820	18	35	guppy-demux	S8B20	barcode06	0	Cutibacterium acnes	RBK004
20220323	DNA	TC-Cacnes-1	500CFU	820	18	35	guppy-demux	S8B20	barcode07	0	Cutibacterium acnes	RBK004
20220323	DNA	TC-Cacnes-2	500CFU	820	18	35	guppy-demux	S8B20	barcode08	0	Cutibacterium acnes	RBK004
20220323	DNA	TC-Cacnes-3	500CFU	820	18	35	guppy-demux	S8B20	barcode09	0	Cutibacterium acnes	RBK004
20220323	DNA	TC-Cacnes-1	5000CFU	820	18	35	guppy-demux	S8B20	barcode10	0	Cutibacterium acnes	RBK004
20220323	DNA	TC-Cacnes-2	5000CFU	820	18	35	guppy-demux	S8B20	barcode11	0	Cutibacterium acnes	RBK004
20220323	DNA	TC-Cacnes-3	5000CFU	820	18	35	guppy-demux	S8B20	barcode12	0	Cutibacterium acnes	RBK004
20220323	DNA	Saureus-1	10CFU	821	18	36	guppy-demux	S8B21	barcode01	0	Staphylococcus aureus	RBK004
20220323	DNA	Saureus-2	10CFU	821	18	36	guppy-demux	S8B21	barcode02	0	Staphylococcus aureus	RBK004
20220323	DNA	Saureus-3	10CFU	821	18	36	guppy-demux	S8B21	barcode03	0	Staphylococcus aureus	RBK004
20220323	DNA	Saureus-1	100CFU	821	18	36	guppy-demux	S8B21	barcode04	0	Staphylococcus aureus	RBK004
20220323	DNA	Saureus-2	100CFU	821	18	36	guppy-demux	S8B21	barcode05	0	Staphylococcus aureus	RBK004
20220323	DNA	Saureus-3	100CFU	821	18	36	guppy-demux	S8B21	barcode06	0	Staphylococcus aureus	RBK004
20220323	DNA	TC-Saureus-1	10CFU	821	18	36	guppy-demux	S8B21	barcode07	0	Staphylococcus aureus	RBK004
20220323	DNA	TC-Saureus-2	10CFU	821	18	36	guppy-demux	S8B21	barcode08	0	Staphylococcus aureus	RBK004
20220323	DNA	TC-Saureus-3	10CFU	821	18	36	guppy-demux	S8B21	barcode09	0	Staphylococcus aureus	RBK004
20220323	DNA	TC-Saureus-1	100CFU	821	18	36	guppy-demux	S8B21	barcode10	0	Staphylococcus aureus	RBK004
20220323	DNA	TC-Saureus-2	100CFU	821	18	36	guppy-demux	S8B21	barcode11	0	Staphylococcus aureus	RBK004
20220323	DNA	TC-Saureus-3	100CFU	821	18	36	guppy-demux	S8B21	barcode12	0	Staphylococcus aureus	RBK004
20220419	aDNA	Saureus-1-16S	10CFU	822	18	35	guppy-demux	S8B22	barcode01	29	Staphylococcus aureus	RAB204	20220419_aDNA_Saureus-1-16S_10CFU_822_18
20220419	aDNA	Saureus-2-16S	10CFU	822	18	35	guppy-demux	S8B22	barcode02	29	Staphylococcus aureus	RAB204	20220419_aDNA_Saureus-2-16S_10CFU_822_18
20220419	aDNA	Saureus-3-16S	10CFU	822	18	35	guppy-demux	S8B22	barcode03	29	Staphylococcus aureus	RAB204	20220419_aDNA_Saureus-3-16S_10CFU_822_18
20220419	aDNA	Saureus-1-16S	100CFU	822	18	35	guppy-demux	S8B22	barcode04	29	Staphylococcus aureus	RAB204	20220419_aDNA_Saureus-1-16S_100CFU_822_18
20220419	aDNA	Saureus-2-16S	100CFU	822	18	35	guppy-demux	S8B22	barcode05	29	Staphylococcus aureus	RAB204	20220419_aDNA_Saureus-2-16S_100CFU_822_18
20220419	aDNA	Saureus-3-16S	100CFU	822	18	35	guppy-demux	S8B22	barcode06	29	Staphylococcus aureus	RAB204	20220419_aDNA_Saureus-3-16S_100CFU_822_18
20220419	aDNA	TC-Saureus-1-16S	10CFU	822	18	35	guppy-demux	S8B22	barcode07	29	Staphylococcus aureus	RAB204	20220419_aDNA_TC-Saureus-1-16S_10CFU_822_18
20220419	aDNA	TC-Saureus-2-16S	10CFU	822	18	35	guppy-demux	S8B22	barcode08	29	Staphylococcus aureus	RAB204	20220419_aDNA_TC-Saureus-2-16S_10CFU_822_18
20220419	aDNA	TC-Saureus-3-16S	10CFU	822	18	35	guppy-demux	S8B22	barcode09	29	Staphylococcus aureus	RAB204	20220419_aDNA_TC-Saureus-3-16S_10CFU_822_18
20220419	aDNA	TC-Saureus-1-16S	100CFU	822	18	35	guppy-demux	S8B22	barcode10	29	Staphylococcus aureus	RAB204	20220419_aDNA_TC-Saureus-1-16S_100CFU_822_18
20220419	aDNA	TC-Saureus-2-16S	100CFU	822	18	35	guppy-demux	S8B22	barcode11	29	Staphylococcus aureus	RAB204	20220419_aDNA_TC-Saureus-2-16S_100CFU_822_18
20220419	aDNA	TC-Saureus-3-16S	100CFU	822	18	35	guppy-demux	S8B22	barcode12	29	Staphylococcus aureus	RAB204	20220419_aDNA_TC-Saureus-3-16S_100CFU_822_18
20220419	DNA	Bsubtilis-1	10CFU	824	18	36	guppy-demux	S8B24	barcode01	0	Bacillus subtilis	RBK004
20220419	DNA	Bsubtilis-2	10CFU	824	18	36	guppy-demux	S8B24	barcode02	0	Bacillus subtilis	RBK004
20220419	DNA	Bsubtilis-3	10CFU	824	18	36	guppy-demux	S8B24	barcode03	0	Bacillus subtilis	RBK004
20220419	DNA	Bsubtilis-1	100CFU	824	18	36	guppy-demux	S8B24	barcode04	0	Bacillus subtilis	RBK004
20220419	DNA	Bsubtilis-2	100CFU	824	18	36	guppy-demux	S8B24	barcode05	0	Bacillus subtilis	RBK004
20220419	DNA	Bsubtilis-3	100CFU	824	18	36	guppy-demux	S8B24	barcode06	0	Bacillus subtilis	RBK004
20220419	DNA	TC-Bsubtilis-1	10CFU	824	18	36	guppy-demux	S8B24	barcode07	0	Bacillus subtilis	RBK004
20220419	DNA	TC-Bsubtilis-2	10CFU	824	18	36	guppy-demux	S8B24	barcode08	0	Bacillus subtilis	RBK004
20220419	DNA	TC-Bsubtilis-3	10CFU	824	18	36	guppy-demux	S8B24	barcode09	0	Bacillus subtilis	RBK004
20220419	DNA	TC-Bsubtilis-1	100CFU	824	18	36	guppy-demux	S8B24	barcode10	0	Bacillus subtilis	RBK004
20220419	DNA	TC-Bsubtilis-2	100CFU	824	18	36	guppy-demux	S8B24	barcode11	0	Bacillus subtilis	RBK004
20220419	DNA	TC-Bsubtilis-3	100CFU	824	18	36	guppy-demux	S8B24	barcode12	0	Bacillus subtilis	RBK004
20220420	aDNA	Bsubtilis-1-16S	10CFU	823	18	37	guppy-demux	S8B23	barcode01	29	Bacillus subtilis	RAB204	20220420_aDNA_Bsubtilis-1-16S_10CFU_823_18
20220420	aDNA	Bsubtilis-2-16S	10CFU	823	18	37	guppy-demux	S8B23	barcode02	29	Bacillus subtilis	RAB204	20220420_aDNA_Bsubtilis-2-16S_10CFU_823_18
20220420	aDNA	Bsubtilis-3-16S	10CFU	823	18	37	guppy-demux	S8B23	barcode03	29	Bacillus subtilis	RAB204	20220420_aDNA_Bsubtilis-3-16S_10CFU_823_18
20220420	aDNA	Bsubtilis-1-16S	100CFU	823	18	37	guppy-demux	S8B23	barcode04	29	Bacillus subtilis	RAB204	20220420_aDNA_Bsubtilis-1-16S_100CFU_823_18
20220420	aDNA	Bsubtilis-2-16S	100CFU	823	18	37	guppy-demux	S8B23	barcode05	29	Bacillus subtilis	RAB204	20220420_aDNA_Bsubtilis-2-16S_100CFU_823_18
20220420	aDNA	Bsubtilis-3-16S	100CFU	823	18	37	guppy-demux	S8B23	barcode06	29	Bacillus subtilis	RAB204	20220420_aDNA_Bsubtilis-3-16S_100CFU_823_18
20220420	aDNA	TC-Bsubtilis-1-16S	10CFU	823	18	37	guppy-demux	S8B23	barcode07	29	Bacillus subtilis	RAB204	20220420_aDNA_TC-Bsubtilis-1-16S_10CFU_823_18
20220420	aDNA	TC-Bsubtilis-2-16S	10CFU	823	18	37	guppy-demux	S8B23	barcode08	29	Bacillus subtilis	RAB204	20220420_aDNA_TC-Bsubtilis-2-16S_10CFU_823_18
20220420	aDNA	TC-Bsubtilis-3-16S	10CFU	823	18	37	guppy-demux	S8B23	barcode09	29	Bacillus subtilis	RAB204	20220420_aDNA_TC-Bsubtilis-3-16S_10CFU_823_18
20220420	aDNA	TC-Bsubtilis-1-16S	100CFU	823	18	37	guppy-demux	S8B23	barcode10	29	Bacillus subtilis	RAB204	20220420_aDNA_TC-Bsubtilis-1-16S_100CFU_823_18
20220420	aDNA	TC-Bsubtilis-2-16S	100CFU	823	18	37	guppy-demux	S8B23	barcode11	29	Bacillus subtilis	RAB204	20220420_aDNA_TC-Bsubtilis-2-16S_100CFU_823_18
20220420	aDNA	TC-Bsubtilis-3-16S	100CFU	823	18	37	guppy-demux	S8B23	barcode12	29	Bacillus subtilis	RAB204	20220420_aDNA_TC-Bsubtilis-3-16S_100CFU_823_18
20220712	aDNA	Klebpneu-16S-1-PS	10CFU	829	18	39	guppy-demux	S8B29	barcode01	29	Klebsiella pneumoniae, Powersoil	RAB204	20220712_aDNA_Klebpneu-16S-1-PS_10CFU_829_18
20220712	aDNA	Klebpneu-16S-2-PS	10CFU	829	18	39	guppy-demux	S8B29	barcode02	29	Klebsiella pneumoniae, Powersoil	RAB204	20220712_aDNA_Klebpneu-16S-2-PS_10CFU_829_18
20220712	aDNA	Klebpneu-16S-3-PS	10CFU	829	18	39	guppy-demux	S8B29	barcode03	29	Klebsiella pneumoniae, Powersoil	RAB204	20220712_aDNA_Klebpneu-16S-3-PS_10CFU_829_18
20220712	aDNA	Klebpneu-16S-1-PS	100CFU	829	18	39	guppy-demux	S8B29	barcode04	29	Klebsiella pneumoniae, Powersoil	RAB204	20220712_aDNA_Klebpneu-16S-1-PS_100CFU_829_18
20220712	aDNA	Klebpneu-16S-2-PS	100CFU	829	18	39	guppy-demux	S8B29	barcode05	29	Klebsiella pneumoniae, Powersoil	RAB204	20220712_aDNA_Klebpneu-16S-2-PS_100CFU_829_18
20220712	aDNA	Klebpneu-16S-3-PS	100CFU	829	18	39	guppy-demux	S8B29	barcode06	29	Klebsiella pneumoniae, Powersoil	RAB204	20220712_aDNA_Klebpneu-16S-3-PS_100CFU_829_18
20220712	aDNA	Klebpneu-16S-2-PB	10CFU	829	18	39	guppy-demux	S8B29	barcode08	29	Klebsiella pneumoniae, Power biofilm	RAB204	20220712_aDNA_Klebpneu-16S-2-PB_10CFU_829_18
20220712	aDNA	Klebpneu-16S-3-PB	10CFU	829	18	39	guppy-demux	S8B29	barcode09	29	Klebsiella pneumoniae, Power biofilm	RAB204	20220712_aDNA_Klebpneu-16S-3-PB_10CFU_829_18
20220712	aDNA	Klebpneu-16S-1-PB	100CFU	829	18	39	guppy-demux	S8B29	barcode10	29	Klebsiella pneumoniae, Power biofilm	RAB204	20220712_aDNA_Klebpneu-16S-1-PB_100CFU_829_18
20220712	aDNA	Klebpneu-16S-2-PB	100CFU	829	18	39	guppy-demux	S8B29	barcode11	29	Klebsiella pneumoniae, Power biofilm	RAB204	20220712_aDNA_Klebpneu-16S-2-PB_100CFU_829_18
20220712	aDNA	Klebpneu-16S-3-PB	100CFU	829	18	39	guppy-demux	S8B29	barcode12	29	Klebsiella pneumoniae, Power biofilm	RAB204	20220712_aDNA_Klebpneu-16S-3-PB_100CFU_829_18
20220712	aDNA	PaeruginosaPAO1-1-16S	10CFU	828	18	39	guppy-demux	S8B28	barcode07	29	Pseudomonas aeruginosa PAO1	RAB204	20220712_aDNA_PaeruginosaPAO1-1-16S_10CFU_828_18
20220712	aDNA	PaeruginosaPAO1-2-16S	10CFU	828	18	39	guppy-demux	S8B28	barcode08	29	Pseudomonas aeruginosa PAO1	RAB204	20220712_aDNA_PaeruginosaPAO1-2-16S_10CFU_828_18
20220712	aDNA	PaeruginosaPAO1-1-16S	100CFU	828	18	39	guppy-demux	S8B28	barcode09	29	Pseudomonas aeruginosa PAO1	RAB204	20220712_aDNA_PaeruginosaPAO1-1-16S_100CFU_828_18
20220712	aDNA	PaeruginosaPAO1-2-16S	100CFU	828	18	39	guppy-demux	S8B28	barcode10	29	Pseudomonas aeruginosa PAO1	RAB204	20220712_aDNA_PaeruginosaPAO1-2-16S_100CFU_828_18
20220712	aDNA	PaeruginosaPAO1-1-16S	1000CFU	828	18	39	guppy-demux	S8B28	barcode11	29	Pseudomonas aeruginosa PAO1	RAB204	20220712_aDNA_PaeruginosaPAO1-1-16S_1000CFU_828_18
20220712	aDNA	PaeruginosaPAO1-2-16S	1000CFU	828	18	39	guppy-demux	S8B28	barcode12	29	Pseudomonas aeruginosa PAO1	RAB204	20220712_aDNA_PaeruginosaPAO1-2-16S_1000CFU_828_18
20220712	aDNA	Cacnes-1-16S	10CFU	827	18	38	guppy-demux	S8B27	barcode01	29	Cutibacterium acnes	RAB204	20220712_aDNA_Cacnes-1-16S_10CFU_827_18
20220712	aDNA	Cacnes-2-16S	10CFU	827	18	38	guppy-demux	S8B27	barcode02	29	Cutibacterium acnes	RAB204	20220712_aDNA_Cacnes-2-16S_10CFU_827_18
20220712	aDNA	Cacnes-3-16S	10CFU	827	18	38	guppy-demux	S8B27	barcode03	29	Cutibacterium acnes	RAB204	20220712_aDNA_Cacnes-3-16S_10CFU_827_18
20220712	aDNA	TC-Cacnes-1-16S	10CFU	827	18	38	guppy-demux	S8B27	barcode04	29	Cutibacterium acnes	RAB204	20220712_aDNA_TC-Cacnes-1-16S_10CFU_827_18
20220712	aDNA	TC-Cacnes-2-16S	10CFU	827	18	38	guppy-demux	S8B27	barcode05	29	Cutibacterium acnes	RAB204	20220712_aDNA_TC-Cacnes-2-16S_10CFU_827_18
20220712	aDNA	TC-Cacnes-3-16S	10CFU	827	18	38	guppy-demux	S8B27	barcode06	29	Cutibacterium acnes	RAB204	20220712_aDNA_TC-Cacnes-3-16S_10CFU_827_18
20220712	aDNA	Cacnes-1-16S	100CFU	827	18	38	guppy-demux	S8B27	barcode07	29	Cutibacterium acnes	RAB204	20220712_aDNA_Cacnes-1-16S_100CFU_827_18
20220712	aDNA	Cacnes-2-16S	100CFU	827	18	38	guppy-demux	S8B27	barcode08	29	Cutibacterium acnes	RAB204	20220712_aDNA_Cacnes-2-16S_100CFU_827_18
20220712	aDNA	Cacnes-3-16S	100CFU	827	18	38	guppy-demux	S8B27	barcode09	29	Cutibacterium acnes	RAB204	20220712_aDNA_Cacnes-3-16S_100CFU_827_18
20220712	aDNA	TC-Cacnes-1-16S	100CFU	827	18	38	guppy-demux	S8B27	barcode10	29	Cutibacterium acnes	RAB204	20220712_aDNA_TC-Cacnes-1-16S_100CFU_827_18
20220712	aDNA	TC-Cacnes-2-16S	100CFU	827	18	38	guppy-demux	S8B27	barcode11	29	Cutibacterium acnes	RAB204	20220712_aDNA_TC-Cacnes-2-16S_100CFU_827_18
20220712	aDNA	TC-Cacnes-3-16S	100CFU	827	18	38	guppy-demux	S8B27	barcode12	29	Cutibacterium acnes	RAB204	20220712_aDNA_TC-Cacnes-3-16S_100CFU_827_18
20220712	aDNA	Paeruginosa-9027-1-16S	10CFU	830	18	40	guppy-demux	S8B30	barcode01	29	Pseudomonas aeruginosa 9027	RAB204	20220712_aDNA_Paeruginosa-9027-1-16S_10CFU_830_18
20220712	aDNA	Paeruginosa-9027-2-16S	10CFU	830	18	40	guppy-demux	S8B30	barcode02	29	Pseudomonas aeruginosa 9027	RAB204	20220712_aDNA_Paeruginosa-9027-2-16S_10CFU_830_18
20220712	aDNA	Paeruginosa-9027-3-16S	10CFU	830	18	40	guppy-demux	S8B30	barcode03	29	Pseudomonas aeruginosa 9027	RAB204	20220712_aDNA_Paeruginosa-9027-3-16S_10CFU_830_18
20220712	aDNA	TC-Paeruginosa-9027-1-16S	10CFU	830	18	40	guppy-demux	S8B30	barcode04	29	Pseudomonas aeruginosa 9027	RAB204	20220712_aDNA_TC-Paeruginosa-9027-1-16S_10CFU_830_18
20220712	aDNA	TC-Paeruginosa-9027-2-16S	10CFU	830	18	40	guppy-demux	S8B30	barcode05	29	Pseudomonas aeruginosa 9027	RAB204	20220712_aDNA_TC-Paeruginosa-9027-2-16S_10CFU_830_18
20220712	aDNA	TC-Paeruginosa-9027-3-16S	10CFU	830	18	40	guppy-demux	S8B30	barcode06	29	Pseudomonas aeruginosa 9027	RAB204	20220712_aDNA_TC-Paeruginosa-9027-3-16S_10CFU_830_18
20220712	aDNA	Paeruginosa-9027-1-16S	100CFU	830	18	40	guppy-demux	S8B30	barcode07	29	Pseudomonas aeruginosa 9027	RAB204	20220712_aDNA_Paeruginosa-9027-1-16S_100CFU_830_18
20220712	aDNA	Paeruginosa-9027-2-16S	100CFU	830	18	40	guppy-demux	S8B30	barcode08	29	Pseudomonas aeruginosa 9027	RAB204	20220712_aDNA_Paeruginosa-9027-2-16S_100CFU_830_18
20220712	aDNA	Paeruginosa-9027-3-16S	100CFU	830	18	40	guppy-demux	S8B30	barcode09	29	Pseudomonas aeruginosa 9027	RAB204	20220712_aDNA_Paeruginosa-9027-3-16S_100CFU_830_18
20220712	aDNA	TC-Paeruginosa-9027-1-16S	100CFU	830	18	40	guppy-demux	S8B30	barcode10	29	Pseudomonas aeruginosa 9027	RAB204	20220712_aDNA_TC-Paeruginosa-9027-1-16S_100CFU_830_18
20220712	aDNA	TC-Paeruginosa-9027-2-16S	100CFU	830	18	40	guppy-demux	S8B30	barcode11	29	Pseudomonas aeruginosa 9027	RAB204	20220712_aDNA_TC-Paeruginosa-9027-2-16S_100CFU_830_18
20220712	aDNA	TC-Paeruginosa-9027-3-16S	100CFU	830	18	40	guppy-demux	S8B30	barcode12	29	Pseudomonas aeruginosa 9027	RAB204	20220712_aDNA_TC-Paeruginosa-9027-3-16S_100CFU_830_18
20210512	aDNA	CalbicansUnfiltTC	27300000CFU	78	12	21		S7B8	barcode01	29	Candida albicans	RBK004	20210512_aDNA_CalbicansUnfiltTC_27300000CFU_78_12
20210512	aDNA	CalbicansUnfiltTC	2730000CFU	78	12	21		S7B8	barcode02	29	Candida albicans	RBK004	20210512_aDNA_CalbicansUnfiltTC_2730000CFU_78_12
20210512	aDNA	CalbicansUnfiltTC	273000CFU	78	12	21		S7B8	barcode03	29	Candida albicans	RBK004	20210512_aDNA_CalbicansUnfiltTC_273000CFU_78_12
20210512	aDNA	CalbicansUnfiltTC	27300CFU	78	12	21		S7B8	barcode04	29	Candida albicans	RBK004	20210512_aDNA_CalbicansUnfiltTC_27300CFU_78_12
20210512	aDNA	CalbicansUnfiltTC	2730CFU	78	12	21		S7B8	barcode05	29	Candida albicans	RBK004	20210512_aDNA_CalbicansUnfiltTC_2730CFU_78_12
20210512	aDNA	CalbicansUnfiltTC	273CFU	78	12	21		S7B8	barcode06	29	Candida albicans	RBK004	20210512_aDNA_CalbicansUnfiltTC_273CFU_78_12
20210512	aDNA	CalbicansUnfiltTC	27CFU	78	12	21		S7B8	barcode07	29	Candida albicans	RBK004	20210512_aDNA_CalbicansUnfiltTC_27CFU_78_12
20210512	aDNA	CalbicansUnfiltTC	3CFU	78	12	21		S7B8	barcode08	29	Candida albicans	RBK004	20210512_aDNA_CalbicansUnfiltTC_3CFU_78_12
20210906	DNA	Calbicans	2000000CFU	85	24	26	Calbicans	S8B5	barcode01	0	Candida albicans	RBK004
20210906	DNA	Calbicans	100CFU	85	24	26	Calbicans	S8B5	barcode02	0	Candida albicans	RBK004
20210906	DNA	Calbicans	20CFU	85	24	26	Calbicans	S8B5	barcode03	0	Candida albicans	RBK004
20210906	DNA	Calbicans	10CFU	85	24	26	Calbicans	S8B5	barcode04	0	Candida albicans	RBK004
20210906	aDNA	Calbicans	2000000CFU	85	24	26	Calbicans	S8B5	barcode05	29	Candida albicans	RBK004	20210906_aDNA_Calbicans_2000000CFU_85_24
20210906	aDNA	Calbicans	100CFU	85	24	26	Calbicans	S8B5	barcode11	29	Candida albicans	RBK004	20210906_aDNA_Calbicans_100CFU_85_24
20210906	aDNA	Calbicans	20CFU	85	24	26	Calbicans	S8B5	barcode07	29	Candida albicans	RBK004	20210906_aDNA_Calbicans_20CFU_85_24
20210906	aDNA	Calbicans	10CFU	85	24	26	Calbicans	S8B5	barcode08	29	Candida albicans	RBK004	20210906_aDNA_Calbicans_10CFU_85_24
20211122	DNA	Calbicans-1	10CFU	87	18	28	Calbicans-1	S8B7	barcode01	0	Candida albicans	RBK004
20211122	DNA	Calbicans-2	10CFU	87	18	28	Calbicans-2	S8B7	barcode02	0	Candida albicans	RBK004
20211122	DNA	Calbicans-3	10CFU	87	18	28	Calbicans-3	S8B7	barcode03	0	Candida albicans	RBK004
20211122	DNA	Calbicans-1	100CFU	87	18	28	Calbicans-1	S8B7	barcode04	0	Candida albicans	RBK004
20211122	DNA	Calbicans-2	100CFU	87	18	28	Calbicans-2	S8B7	barcode05	0	Candida albicans	RBK004
20211122	DNA	Calbicans-3	100CFU	87	18	28	Calbicans-3	S8B7	barcode06	0	Candida albicans	RBK004
20211122	DNA	Calbicans-1	1000CFU	87	18	28	Calbicans-1	S8B7	barcode07	0	Candida albicans	RBK004
20211122	DNA	Calbicans-2	1000CFU	87	18	28	Calbicans-2	S8B7	barcode08	0	Candida albicans	RBK004
20211122	DNA	Calbicans-3	1000CFU	87	18	28	Calbicans-3	S8B7	barcode09	0	Candida albicans	RBK004
20211122	DNA	Calbicans-1	10000CFU	87	18	28	Calbicans-1	S8B7	barcode10	0	Candida albicans	RBK004
20211122	DNA	Calbicans-2	10000CFU	87	18	28	Calbicans-2	S8B7	barcode11	0	Candida albicans	RBK004
20211122	DNA	Calbicans-3	10000CFU	87	18	28	Calbicans-3	S8B7	barcode12	0	Candida albicans	RBK004
20211122	aDNA	Calbicans-18S-1	10CFU	88	18	29	Calbicans-18S-1	S8B8	barcode01	29	Candida albicans	RBK004	20211122_aDNA_Calbicans-18S-1_10CFU_88_18
20211122	aDNA	Calbicans-18S-2	10CFU	88	18	29	Calbicans-18S-2	S8B8	barcode02	29	Candida albicans	RBK004	20211122_aDNA_Calbicans-18S-2_10CFU_88_18
20211122	aDNA	Calbicans-18S-3	10CFU	88	18	29	Calbicans-18S-3	S8B8	barcode03	29	Candida albicans	RBK004	20211122_aDNA_Calbicans-18S-3_10CFU_88_18
20211122	aDNA	Calbicans-18S-1	100CFU	88	18	29	Calbicans-18S-1	S8B8	barcode04	29	Candida albicans	RBK004	20211122_aDNA_Calbicans-18S-1_100CFU_88_18
20211122	aDNA	Calbicans-18S-2	100CFU	88	18	29	Calbicans-18S-2	S8B8	barcode05	29	Candida albicans	RBK004	20211122_aDNA_Calbicans-18S-2_100CFU_88_18
20211122	aDNA	Calbicans-18S-3	100CFU	88	18	29	Calbicans-18S-3	S8B8	barcode06	29	Candida albicans	RBK004	20211122_aDNA_Calbicans-18S-3_100CFU_88_18
20211122	aDNA	Calbicans-18S-1	1000CFU	88	18	29	Calbicans-18S-1	S8B8	barcode07	29	Candida albicans	RBK004	20211122_aDNA_Calbicans-18S-1_1000CFU_88_18
20211122	aDNA	Calbicans-18S-2	1000CFU	88	18	29	Calbicans-18S-2	S8B8	barcode08	29	Candida albicans	RBK004	20211122_aDNA_Calbicans-18S-2_1000CFU_88_18
20211122	aDNA	Calbicans-18S-3	1000CFU	88	18	29	Calbicans-18S-3	S8B8	barcode09	29	Candida albicans	RBK004	20211122_aDNA_Calbicans-18S-3_1000CFU_88_18
20211122	aDNA	Calbicans-18S-1	10000CFU	88	18	29	Calbicans-18S-1	S8B8	barcode10	29	Candida albicans	RBK004	20211122_aDNA_Calbicans-18S-1_10000CFU_88_18
20211122	aDNA	Calbicans-18S-2	10000CFU	88	18	29	Calbicans-18S-2	S8B8	barcode11	29	Candida albicans	RBK004	20211122_aDNA_Calbicans-18S-2_10000CFU_88_18
20211122	aDNA	Calbicans-18S-3	10000CFU	88	18	29	Calbicans-18S-3	S8B8	barcode12	29	Candida albicans	RBK004	20211122_aDNA_Calbicans-18S-3_10000CFU_88_18
20211123	DNA	TC-Calbicans-1	10CFU	811	18	29	TC-Calbicans-1	S8B11	barcode01	0	Candida albicans	RBK004
20211123	DNA	TC-Calbicans-2	10CFU	811	18	29	TC-Calbicans-2	S8B11	barcode02	0	Candida albicans	RBK004
20211123	DNA	TC-Calbicans-3	10CFU	811	18	29	TC-Calbicans-3	S8B11	barcode03	0	Candida albicans	RBK004
20211123	DNA	TC-Calbicans-1	100CFU	811	18	29	TC-Calbicans-1	S8B11	barcode04	0	Candida albicans	RBK004
20211123	DNA	TC-Calbicans-2	100CFU	811	18	29	TC-Calbicans-2	S8B11	barcode05	0	Candida albicans	RBK004
20211123	DNA	TC-Calbicans-3	100CFU	811	18	29	TC-Calbicans-3	S8B11	barcode06	0	Candida albicans	RBK004
20211123	DNA	TC-Calbicans-1	1000CFU	811	18	29	TC-Calbicans-1	S8B11	barcode07	0	Candida albicans	RBK004
20211123	DNA	TC-Calbicans-2	1000CFU	811	18	29	TC-Calbicans-2	S8B11	barcode08	0	Candida albicans	RBK004
20211123	DNA	TC-Calbicans-3	1000CFU	811	18	29	TC-Calbicans-3	S8B11	barcode09	0	Candida albicans	RBK004
20211123	DNA	TC-Calbicans-1	10000CFU	811	18	29	TC-Calbicans-1	S8B11	barcode10	0	Candida albicans	RBK004
20211123	DNA	TC-Calbicans-2	10000CFU	811	18	29	TC-Calbicans-2	S8B11	barcode11	0	Candida albicans	RBK004
20211123	DNA	TC-Calbicans-3	10000CFU	811	18	29	TC-Calbicans-3	S8B11	barcode12	0	Candida albicans	RBK004
20211123	aDNA	TC-Calbicans-18S-1	10CFU	812	18	30	TC-Calbicans-18S-1	S8B12	barcode01	29	Candida albicans	RBK004	20211123_aDNA_TC-Calbicans-18S-1_10CFU_812_18
20211123	aDNA	TC-Calbicans-18S-2	10CFU	812	18	30	TC-Calbicans-18S-2	S8B12	barcode02	29	Candida albicans	RBK004	20211123_aDNA_TC-Calbicans-18S-2_10CFU_812_18
20211123	aDNA	TC-Calbicans-18S-3	10CFU	812	18	30	TC-Calbicans-18S-3	S8B12	barcode03	29	Candida albicans	RBK004	20211123_aDNA_TC-Calbicans-18S-3_10CFU_812_18
20211123	aDNA	TC-Calbicans-18S-1	100CFU	812	18	30	TC-Calbicans-18S-1	S8B12	barcode04	29	Candida albicans	RBK004	20211123_aDNA_TC-Calbicans-18S-1_100CFU_812_18
20211123	aDNA	TC-Calbicans-18S-2	100CFU	812	18	30	TC-Calbicans-18S-2	S8B12	barcode05	29	Candida albicans	RBK004	20211123_aDNA_TC-Calbicans-18S-2_100CFU_812_18
20211123	aDNA	TC-Calbicans-18S-3	100CFU	812	18	30	TC-Calbicans-18S-3	S8B12	barcode06	29	Candida albicans	RBK004	20211123_aDNA_TC-Calbicans-18S-3_100CFU_812_18
20211123	aDNA	TC-Calbicans-18S-1	1000CFU	812	18	30	TC-Calbicans-18S-1	S8B12	barcode07	29	Candida albicans	RBK004	20211123_aDNA_TC-Calbicans-18S-1_1000CFU_812_18
20211123	aDNA	TC-Calbicans-18S-2	1000CFU	812	18	30	TC-Calbicans-18S-2	S8B12	barcode08	29	Candida albicans	RBK004	20211123_aDNA_TC-Calbicans-18S-2_1000CFU_812_18
20211123	aDNA	TC-Calbicans-18S-3	1000CFU	812	18	30	TC-Calbicans-18S-3	S8B12	barcode09	29	Candida albicans	RBK004	20211123_aDNA_TC-Calbicans-18S-3_1000CFU_812_18
20211123	aDNA	TC-Calbicans-18S-1	10000CFU	812	18	30	TC-Calbicans-18S-1	S8B12	barcode10	29	Candida albicans	RBK004	20211123_aDNA_TC-Calbicans-18S-1_10000CFU_812_18
20211123	aDNA	TC-Calbicans-18S-2	10000CFU	812	18	30	TC-Calbicans-18S-2	S8B12	barcode11	29	Candida albicans	RBK004	20211123_aDNA_TC-Calbicans-18S-2_10000CFU_812_18
20211123	aDNA	TC-Calbicans-18S-3	10000CFU	812	18	30	TC-Calbicans-18S-3	S8B12	barcode12	29	Candida albicans	RBK004	20211123_aDNA_TC-Calbicans-18S-3_10000CFU_812_18
20220801	aDNA	clostsporogenes-1-16S	10CFU	831	18	41	guppy-demux	S8B31	barcode01	29	Clostridium sporogenes	RAB204	20220801_aDNA_clostsporogenes-1-16S_10CFU_831_18
20220801	aDNA	clostsporogenes-2-16S	10CFU	831	18	41	guppy-demux	S8B31	barcode02	29	Clostridium sporogenes	RAB204	20220801_aDNA_clostsporogenes-2-16S_10CFU_831_18
20220801	aDNA	clostsporogenes-3-16S	10CFU	831	18	41	guppy-demux	S8B31	barcode03	29	Clostridium sporogenes	RAB204	20220801_aDNA_clostsporogenes-3-16S_10CFU_831_18
20220801	aDNA	TC-clostsporogenes-1-16S	10CFU	831	18	41	guppy-demux	S8B31	barcode04	29	Clostridium sporogenes	RAB204	20220801_aDNA_TC-clostsporogenes-1-16S_10CFU_831_18
20220801	aDNA	TC-clostsporogenes-2-16S	10CFU	831	18	41	guppy-demux	S8B31	barcode05	29	Clostridium sporogenes	RAB204	20220801_aDNA_TC-clostsporogenes-2-16S_10CFU_831_18
20220801	aDNA	TC-clostsporogenes-3-16S	10CFU	831	18	41	guppy-demux	S8B31	barcode06	29	Clostridium sporogenes	RAB204	20220801_aDNA_TC-clostsporogenes-3-16S_10CFU_831_18
20220801	aDNA	clostsporogenes-1-16S	100CFU	831	18	41	guppy-demux	S8B31	barcode07	29	Clostridium sporogenes	RAB204	20220801_aDNA_clostsporogenes-1-16S_100CFU_831_18
20220801	aDNA	clostsporogenes-2-16S	100CFU	831	18	41	guppy-demux	S8B31	barcode08	29	Clostridium sporogenes	RAB204	20220801_aDNA_clostsporogenes-2-16S_100CFU_831_18
20220801	aDNA	clostsporogenes-3-16S	100CFU	831	18	41	guppy-demux	S8B31	barcode09	29	Clostridium sporogenes	RAB204	20220801_aDNA_clostsporogenes-3-16S_100CFU_831_18
20220801	aDNA	TC-clostsporogenes-1-16S	100CFU	831	18	41	guppy-demux	S8B31	barcode10	29	Clostridium sporogenes	RAB204	20220801_aDNA_TC-clostsporogenes-1-16S_100CFU_831_18
20220801	aDNA	TC-clostsporogenes-2-16S	100CFU	831	18	41	guppy-demux	S8B31	barcode11	29	Clostridium sporogenes	RAB204	20220801_aDNA_TC-clostsporogenes-2-16S_100CFU_831_18
20220801	aDNA	TC-clostsporogenes-3-16S	100CFU	831	18	41	guppy-demux	S8B31	barcode12	29	Clostridium sporogenes	RAB204	20220801_aDNA_TC-clostsporogenes-3-16S_100CFU_831_18
20220823	aDNA	Calbicans-1-18S	100CFU	834	6	42	guppy-demux	S8B34	barcode01	29	Candida albicans, 18S	RBK004	20220823_aDNA_Calbicans-1-18S_100CFU_834_6
20220823	aDNA	Calbicans-2-18S	100CFU	834	6	42	guppy-demux	S8B34	barcode02	29	Candida albicans, 18S	RBK004	20220823_aDNA_Calbicans-2-18S_100CFU_834_6
20220823	aDNA	Calbicans-3-18S	100CFU	834	6	42	guppy-demux	S8B34	barcode03	29	Candida albicans, 18S	RBK004	20220823_aDNA_Calbicans-3-18S_100CFU_834_6
20220823	aDNA	TC-Calbicans-1-18S	100CFU	834	6	42	guppy-demux	S8B34	barcode04	29	Candida albicans, 18S	RBK004	20220823_aDNA_TC-Calbicans-1-18S_100CFU_834_6
20220823	aDNA	TC-Calbicans-2-18S	100CFU	834	6	42	guppy-demux	S8B34	barcode05	29	Candida albicans, 18S	RBK004	20220823_aDNA_TC-Calbicans-2-18S_100CFU_834_6
20220823	aDNA	TC-Calbicans-3-18S	100CFU	834	6	42	guppy-demux	S8B34	barcode06	29	Candida albicans, 18S	RBK004	20220823_aDNA_TC-Calbicans-3-18S_100CFU_834_6
20220823	aDNA	Plain-medium-18S	0CFU	834	6	42	guppy-demux	S8B34	barcode08	29	Candida albicans, 18S	RBK004	20220823_aDNA_Plain-medium-18S_0CFU_834_6
20220823	aDNA	Tcells-18S	0CFU	834	6	42	guppy-demux	S8B34	barcode07	29	Candida albicans, 18S	RBK004	20220823_aDNA_Tcells-18S_0CFU_834_6
20220823	aDNA	Calbicans-1-18S	10CFU	833	12	42	guppy-demux	S8B33	barcode01	29	Candida albicans, 18S	RBK004	20220823_aDNA_Calbicans-1-18S_10CFU_833_12
20220823	aDNA	Calbicans-2-18S	10CFU	833	12	42	guppy-demux	S8B33	barcode02	29	Candida albicans, 18S	RBK004	20220823_aDNA_Calbicans-2-18S_10CFU_833_12
20220823	aDNA	Calbicans-3-18S	10CFU	833	12	42	guppy-demux	S8B33	barcode03	29	Candida albicans, 18S	RBK004	20220823_aDNA_Calbicans-3-18S_10CFU_833_12
20220823	aDNA	TC-Calbicans-1-18S	10CFU	833	12	42	guppy-demux	S8B33	barcode04	29	Candida albicans, 18S	RBK004	20220823_aDNA_TC-Calbicans-1-18S_10CFU_833_12
20220823	aDNA	TC-Calbicans-2-18S	10CFU	833	12	42	guppy-demux	S8B33	barcode05	29	Candida albicans, 18S	RBK004	20220823_aDNA_TC-Calbicans-2-18S_10CFU_833_12
20220823	aDNA	TC-Calbicans-3-18S	10CFU	833	12	42	guppy-demux	S8B33	barcode06	29	Candida albicans, 18S	RBK004	20220823_aDNA_TC-Calbicans-3-18S_10CFU_833_12
20220823	aDNA	Cell-free-medium-18S	0CFU	833	12	42	guppy-demux	S8B33	barcode07	29	Candida albicans, 18S	RBK004	20220823_aDNA_Cell-free-medium-18S_0CFU_833_12
